# Supplementary material for: Genome‐wide association and replication studies for handedness in a Korean community‐based cohort
Source: Brain Behav. 2023 Jun 20;13(9):e3121. doi: 10.1002/brb3.3121 (PMC10498080; doi:10.1002/brb3.3121)
Supplement: Supplementary file 2 — Supplementary Table 1. Left‐handedness associated GWAS results [file BRB3-13-e3121-s005.xlsx]

## Sheet: Sheet1
Supplementary Table 1. Left-handedness associated GWAS results
Chromosome	rsID	Base Pair	Coded Allele	Odds Ratio	95% Confident Interval	p-values
1	rs78509271	67194629	T	1.95	1.5-2.5	7.2e-07
1	rs3766982	181646981	G	2.69	1.8-4.1	3.1e-06
1	rs77239173	186736169	T	2.307	1.6-3.3	7.4e-06
2	rs142891714	12739030	T	2.833	1.8-4.4	5.3e-06
2	rs113690115	137242045	C	2.048	1.5-2.8	5.9e-06
3	rs938207	39296828	A	1.738	1.4-2.2	2.2e-06
3	rs34778733	68522717	C	1.674	1.3-2.1	7.3e-06
3	rs907082	68523156	A	1.751	1.4-2.2	6.1e-06
3	rs971231	68523957	T	1.75	1.4-2.2	6.2e-06
3	rs9866276	68527129	A	1.737	1.4-2.2	8e-06
4	rs7690440	39432549	C	2.405	1.7-3.5	1.9e-06
4	rs28573932	39445596	T	3.285	2-5.3	8.5e-07
4	rs143746958	39445980	T	3.098	1.9-5	2.7e-06
4	rs141918675	43169480	T	3.016	1.9-4.7	9.7e-07
4	rs148870045	43172729	T	2.669	1.8-4	3.9e-06
4	4:178357566:A_ATA	178357566	I	1.66	1.4-2	2.3e-07
4	rs2271100	178359679	C	1.667	1.4-2	1.6e-07
4	rs34241758	178361414	C	1.668	1.4-2	1.6e-07
4	rs7680586	178369766	T	1.652	1.4-2	1.6e-07
4	rs6832802	178372775	G	1.667	1.4-2	9.4e-08
4	4:178377669:G_GA	178377669	I	1.611	1.3-1.9	3.4e-07
4	rs11726465	178378317	A	1.68	1.4-2	6e-08
4	rs7693160	178387902	G	1.674	1.4-2	7.5e-08
4	rs13112180	178394246	A	1.564	1.3-1.9	1.7e-06
4	rs71615245	178422352	T	1.563	1.3-1.9	4.4e-06
5	rs770303	19473917	A	1.474	1.2-1.7	5.9e-06
5	rs797309	19475205	A	1.474	1.2-1.7	5.9e-06
5	rs431537	19478541	T	1.468	1.2-1.7	7.3e-06
5	rs586290	19479746	T	1.468	1.2-1.7	7.3e-06
5	rs79628570	19482286	A	1.473	1.2-1.7	5.9e-06
6	rs111677893	31347069	T	0.6518	0.5-0.8	1.4e-06
6	6:31347378:C_CT	31347378	I	0.6552	0.6-0.8	1.8e-06
6	rs115256331	31356598	T	0.6368	0.5-0.8	8.6e-06
7	rs117495448	138359303	A	2.241	1.7-3	1e-07
11	11:11724736:C_CAT	11724736	I	2.903	1.8-4.6	6.9e-06
11	rs113628813	11726915	T	3.027	1.9-4.8	1.9e-06
11	rs1869698	11730938	C	2.772	1.8-4.3	9e-06
11	rs34599982	11732619	T	2.963	1.9-4.7	2.9e-06
11	rs76466267	11736552	C	2.975	1.9-4.7	2.7e-06
11	rs1869697	11739732	G	2.975	1.9-4.7	2.7e-06
11	rs11605176	11741535	T	2.963	1.9-4.7	2.9e-06
11	rs11607004	11744879	A	2.975	1.9-4.7	2.7e-06
11	rs11606749	11749653	T	2.828	1.8-4.5	7.2e-06
11	rs17367335	11754700	A	2.943	1.9-4.6	3.3e-06
11	rs1455253	11757273	C	2.828	1.8-4.5	7.2e-06
11	rs7128704	11758705	G	2.828	1.8-4.5	7.2e-06
11	rs7123019	11758900	A	2.828	1.8-4.5	7.2e-06
11	rs7124152	11759056	A	2.828	1.8-4.5	7.2e-06
11	rs11601117	11759089	A	2.828	1.8-4.5	7.2e-06
11	rs17367464	11759694	G	2.828	1.8-4.5	7.2e-06
11	rs66929438	11760139	G	2.828	1.8-4.5	7.2e-06
11	rs17445937	11760163	G	2.828	1.8-4.5	7.2e-06
11	rs17367512	11760204	G	2.828	1.8-4.5	7.2e-06
11	rs56252726	11760244	T	2.828	1.8-4.5	7.2e-06
11	rs35509964	11760692	T	2.828	1.8-4.5	7.2e-06
11	rs34789183	11760987	A	2.841	1.8-4.5	6.6e-06
11	rs17446021	11761070	T	2.841	1.8-4.5	6.6e-06
11	rs11602281	11761198	G	2.841	1.8-4.5	6.6e-06
11	rs11606479	11761271	G	2.841	1.8-4.5	6.6e-06
11	rs11604468	11761311	C	2.841	1.8-4.5	6.6e-06
11	rs11604515	11761553	C	2.841	1.8-4.5	6.6e-06
12	rs192721285	70339563	A	2.374	1.7-3.4	2.7e-06
12	rs117867373	70599125	G	2.188	1.6-3.1	8.1e-06
12	rs144280410	70687414	G	2.252	1.6-3.2	7.5e-06
12	rs140649861	117284214	A	2.04	1.5-2.8	6.9e-06
12	rs74436390	120184134	A	3.001	1.9-4.9	7.9e-06
12	rs1451902	130248986	C	1.426	1.2-1.7	6.2e-06
12	rs7314986	130250741	T	1.425	1.2-1.7	6.4e-06
12	rs10847938	130250991	T	1.417	1.2-1.7	8.9e-06
12	rs4759601	130251580	C	1.425	1.2-1.7	6.4e-06
13	rs142002811	51963277	C	2.964	1.8-4.8	8.9e-06
13	rs61200745	85238840	C	1.611	1.3-2	2.7e-06
13	13:85253878:G_GTA	85253878	I	1.592	1.3-2	9.2e-06
13	rs7490598	85254900	A	1.577	1.3-1.9	9.7e-06
13	13:85259311:CTGTT	85259311	D	1.577	1.3-1.9	8.7e-06
13	rs77278355	85259848	A	1.576	1.3-1.9	1e-05
13	rs79526367	85260180	C	1.577	1.3-1.9	9.5e-06
13	rs4456395	85260240	C	1.578	1.3-1.9	9.2e-06
13	rs76120958	85261201	A	1.583	1.3-1.9	8.1e-06
13	rs75876851	85262163	A	1.583	1.3-1.9	8e-06
13	rs61082691	85265138	A	1.583	1.3-1.9	8e-06
13	rs79180078	85265903	T	1.584	1.3-1.9	7.8e-06
13	rs33997641	85265929	G	1.584	1.3-1.9	7.8e-06
13	rs75848467	85266558	T	1.584	1.3-1.9	7.8e-06
13	rs79258951	85266790	C	1.584	1.3-1.9	7.8e-06
13	rs74613605	85269012	A	1.583	1.3-1.9	7.9e-06
13	rs146010639	85274008	C	1.585	1.3-1.9	7.6e-06
13	rs60573500	85274138	C	1.585	1.3-1.9	7.6e-06
13	rs79353543	85275203	A	1.585	1.3-1.9	7.6e-06
13	13:85275941:A_AT	85275941	I	1.585	1.3-1.9	7.6e-06
13	rs57685252	85277355	T	1.583	1.3-1.9	8e-06
13	13:85277794:GTTGT	85277794	D	1.585	1.3-1.9	7.4e-06
13	rs76502189	85278841	G	1.583	1.3-1.9	8e-06
13	rs79305791	85279057	C	1.585	1.3-1.9	7.4e-06
13	rs79242259	85279754	T	1.585	1.3-1.9	7.4e-06
13	rs74668314	85317061	T	1.604	1.3-2	9.2e-06
13	rs79103751	85317158	A	1.604	1.3-2	9.2e-06
13	rs77034552	85320156	A	1.604	1.3-2	9.2e-06
13	rs77787106	85332006	G	1.597	1.3-2	8e-06
13	rs80196886	85332098	G	1.597	1.3-2	8e-06
13	rs9743341	85334073	A	1.612	1.3-2	5e-06
13	rs1112443	85334802	C	1.594	1.3-2	8.7e-06
13	rs77395534	100458813	G	2.152	1.6-2.9	1.2e-06
13	rs4771732	111768552	C	1.747	1.4-2.2	7.8e-06
13	rs35337719	111772219	T	1.837	1.4-2.4	4e-06
14	rs2877849	28154882	C	0.6817	0.6-0.8	2e-06
14	rs7142037	28160357	G	0.682	0.6-0.8	2.2e-06
14	rs1954529	28164801	C	0.6855	0.6-0.8	2.9e-06
14	rs2154145	28173377	T	1.448	1.2-1.7	2.4e-06
14	rs4983268	28175836	C	0.6857	0.6-0.8	2.9e-06
14	rs10140737	28179114	C	0.6826	0.6-0.8	2.2e-06
14	rs7160724	28219361	C	0.6954	0.6-0.8	6e-06
14	rs4143921	28226543	G	1.43	1.2-1.7	6.6e-06
14	rs74244831	56795990	A	2.84	1.8-4.5	7.9e-06
14	rs76895919	56800208	T	2.86	1.8-4.5	6.9e-06
14	rs148414906	82337126	A	2.311	1.6-3.3	8.6e-06
15	rs17842145	88373018	C	2.517	1.7-3.7	3.5e-06
15	rs56069748	88373203	A	2.552	1.7-3.8	1.8e-06
15	rs78560837	88374010	T	2.497	1.7-3.7	4.3e-06
15	rs139760911	88375469	G	2.485	1.7-3.7	4.8e-06
15	rs192322752	88375688	T	2.424	1.6-3.6	8.5e-06
15	rs188742173	88375838	A	2.469	1.7-3.6	5.6e-06
15	rs146130532	88375923	G	2.424	1.6-3.6	8.5e-06
15	rs148206063	88375927	C	2.469	1.7-3.6	5.6e-06
16	rs117143302	17858045	C	2.755	1.8-4.3	6e-06
16	rs140084235	18024168	T	3.122	2-4.9	7.4e-07
21	rs3746895	43162200	T	0.6443	0.5-0.8	1.9e-06
21	rs12627623	43197859	T	1.492	1.3-1.8	2.4e-06
