# Supplementary material for: Genome‐wide association and replication studies for handedness in a Korean community‐based cohort
Source: Brain Behav. 2023 Jun 20;13(9):e3121. doi: 10.1002/brb3.3121 (PMC10498080; doi:10.1002/brb3.3121)
Supplement: Supplementary file 3 — Supplementary Table 2. Ambidexterity associated GWAS results [file BRB3-13-e3121-s004.xlsx]

## Sheet: Sheet1
Supplementary Table 2. Ambidexterity associated GWAS results
Chromosome	rsID	Base Pair	Coded Allele	Odds Ratio	95% Confident Interval	p-values
1	rs150150088	92758007	A	2.259	1.6-3.2	5.2e-06
1	1:173302463:GA_G	173302463	R	1.55	1.3-1.9	8e-06
3	rs138907675	118725079	G	0.5315	0.4-0.7	2.3e-06
3	rs75578608	79347280	C	1.773	1.4-2.3	7.8e-06
3	rs186743	3178322	A	1.293	1.2-1.4	8.8e-06
4	4:188281625:G_GGG	188281625	I	1.317	1.2-1.5	1e-06
4	rs2045724	188283090	C	1.314	1.2-1.5	1.2e-06
4	rs2061631	188274775	T	1.311	1.2-1.5	1.6e-06
4	rs1903625	188275063	C	1.311	1.2-1.5	1.6e-06
4	rs28449346	188276161	T	1.31	1.2-1.5	1.6e-06
4	rs4605713	188283440	C	1.309	1.2-1.5	1.8e-06
4	rs1381519	188280581	A	1.307	1.2-1.5	2e-06
4	rs56213707	188281816	G	1.305	1.2-1.5	2.3e-06
4	rs7696212	188275780	T	1.305	1.2-1.5	2.3e-06
4	rs1381520	188272960	T	1.299	1.2-1.5	3.5e-06
5	rs118077080	76505576	G	2.083	1.6-2.7	6.7e-08
5	rs77210067	76513209	C	2.016	1.6-2.6	1.3e-07
5	rs34802194	76512913	C	1.789	1.4-2.2	1.4e-07
5	rs77695050	76514502	T	2.009	1.5-2.6	2e-07
5	rs188935447	76506428	C	2.109	1.6-2.8	2.8e-07
5	rs144487736	76669077	G	2.145	1.6-2.9	6.3e-07
5	5:76539875:TCCA_	76539875	D	1.83	1.4-2.3	1.2e-06
5	rs141746686	76542902	A	1.953	1.5-2.6	2.2e-06
5	rs79041957	100069852	C	1.63	1.3-2	2.6e-06
5	rs145242715	76805030	A	2.343	1.6-3.4	3.1e-06
5	rs55881870	76565831	G	1.619	1.3-2	3.6e-06
5	rs191973694	76692846	G	2.279	1.6-3.2	3.7e-06
5	rs190922282	76557192	T	2.284	1.6-3.3	4.6e-06
5	rs188288289	76519911	G	2.243	1.6-3.2	5.5e-06
5	rs184648050	76523006	A	2.243	1.6-3.2	5.5e-06
5	rs4476693	10882977	T	1.3	1.2-1.5	6.1e-06
5	rs10067956	10884381	A	1.288	1.2-1.4	6.5e-06
5	rs185053864	76545098	A	2.221	1.6-3.2	9e-06
8	rs80114285	49793013	G	2.061	1.5-2.8	5.3e-06
9	rs182637278	93491736	C	2.347	1.6-3.3	2.3e-06
9	rs7862596	10407141	C	1.322	1.2-1.5	7.9e-06
10	rs263422	8068860	C	1.501	1.3-1.8	5.2e-06
18	rs12606549	55022163	T	1.3	1.2-1.5	8.4e-06
