# Supplementary material for: Genome‐wide association and replication studies for handedness in a Korean community‐based cohort
Source: Brain Behav. 2023 Jun 20;13(9):e3121. doi: 10.1002/brb3.3121 (PMC10498080; doi:10.1002/brb3.3121)
Supplement: Supplementary file 4 — Supplementary Table 3. Replication GWAS original result [file BRB3-13-e3121-s002.xlsx]

## Sheet: Sheet1
Supplementary Table 3. Replication GWAS original result
Chromosome	rsID	Base Pair	Coded Allele	Odds Ratio	95% Confident Interval	p-values
Left Handedness
1	rs34550543	44172458	T	1.011	0.9-1.2	0.88
1	rs10081960	169112399	G	0.8995	0.6-1.3	0.58
2	rs4953572	48624007	A	0.9981	0.8-1.2	0.98
2	rs2030237	58196110	A	1.078	0.9-1.3	0.34
2	rs4676276	109954066	C	1.106	0.8-1.5	0.54
2	rs13006483	187522750	T	0.978	0.8-1.3	0.87
3	rs1398651	18167162	T	0.9107	0.6-1.3	0.63
3	rs62251113	77574555	A	1.063	0.9-1.3	0.51
3	rs1526194	158017859	T	0.8742	0.7-1	0.11
5	rs246628	71890187	C	1.084	0.8-1.5	0.62
5	rs2194028	87825490	T	0.7787	0.7-0.9	0.0018
5	rs1422070	114471109	A	0.9415	0.8-1.1	0.46
7	rs2040498	91899117	T	1.157	0.9-1.5	0.21
7	rs806188	127268806	C	1.01	0.9-1.2	0.91
8	rs10113066	77104817	T	0.9985	0.8-1.2	0.99
10	rs36062478	89722731	C	1.052	0.9-1.2	0.55
10	rs12414988	124992505	A	1.311	1-1.8	0.088
11	rs1000565	16474017	G	0.9508	0.7-1.2	0.69
11	rs11227478	66173400	A	1.026	0.9-1.2	0.77
11	rs11820337	77531890	C	0.991	0.8-1.2	0.91
11	rs9645660	115081563	T	0.9132	0.7-1.1	0.41
12	rs11168884	49539892	C	0.9918	0.8-1.2	0.93
12	rs7132513	100324975	G	0.6733	0.45-0.99	0.048
13	rs9581731	27294638	C	0.9537	0.8-1.1	0.61
14	rs8016028	29628115	C	0.9925	0.8-1.2	0.94
14	rs8012503	48430794	G	1.055	0.8-1.5	0.75
16	rs62036618	28828834	C	0.8321	0.7-1.1	0.14
16	rs1424114	69224615	T	0.9063	0.8-1.1	0.31
22	rs5762532	28628209	C	1.128	1-1.3	0.12
Ambidexterity
1	rs34550543	44172458	T	1.088	1-1.2	0.12
1	rs10081960	169112399	G	0.8434	0.6-1.1	0.21
2	rs4953572	48624007	A	1.013	0.9-1.2	0.85
2	rs2030237	58196110	A	1.088	1-1.2	0.12
2	rs4676276	109954066	C	0.9495	0.8-1.2	0.67
2	rs13006483	187522750	T	0.9736	0.8-1.2	0.77
3	rs1398651	18167162	T	0.7814	0.6-1	0.088
3	rs62251113	77574555	A	1.045	0.9-1.2	0.5
3	rs1526194	158017859	T	1.038	0.9-1.2	0.5
5	rs246628	71890187	C	0.9675	0.8-1.2	0.78
5	rs2194028	87825490	T	0.9608	0.9-1.1	0.46
5	rs1422070	114471109	A	0.9664	0.9-1.1	0.55
7	rs2040498	91899117	T	0.7729	0.6-0.9	0.006
7	rs806188	127268806	C	0.993	0.9-1.1	0.9
8	rs10113066	77104817	T	0.8387	0.7-1	0.018
10	rs36062478	89722731	C	1.043	0.9-1.2	0.47
10	rs12414988	124992505	A	0.8627	0.7-1.1	0.26
11	rs1000565	16474017	G	1.094	0.9-1.3	0.28
11	rs11227478	66173400	A	1.061	0.9-1.2	0.33
11	rs11820337	77531890	C	0.9041	0.8-1	0.065
11	rs9645660	115081563	T	0.8668	0.7-1	0.065
12	rs11168884	49539892	C	1.002	0.9-1.1	0.98
12	rs7132513	100324975	G	0.9279	0.7-1.2	0.54
13	rs9581731	27294638	C	0.9226	0.8-1	0.22
14	rs8016028	29628115	C	0.9971	0.9-1.1	0.97
14	rs8012503	48430794	G	0.99	0.8-1.3	0.93
16	rs62036618	28828834	C	0.8975	0.8-1.1	0.19
16	rs1424114	69224615	T	0.9532	0.8-1.1	0.47
22	rs5762532	28628209	C	0.9427	0.8-1.1	0.28
