# Supplementary material for: Genome‐wide association and replication studies for handedness in a Korean community‐based cohort
Source: Brain Behav. 2023 Jun 20;13(9):e3121. doi: 10.1002/brb3.3121 (PMC10498080; doi:10.1002/brb3.3121)
Supplement: Supplementary file 5 — Supplementary Table 4. (B) Meta‐analysis for ambidexterity with replication dataset [file BRB3-13-e3121-s003.xlsx]

## Sheet: 4. A)Left Handedness
Supplementary Table 4. A) Meta-analysis for left-handedness with replication dataset
SNP	CHR	BP	Left Handedness Meta-analysis						Replication analysis						Cuellar-Partida et al.*
			EA	OR	P	Q	I		EA	EAF	OR	SE	P		EA	EAF	OR	SE	P
rs34550543	1	44172458	T	1.0205	2.57e-06	0.8951	0		T	0.476	1.011	0.07841	0.8847		T	0.40357	1.02051	0.00431675	1.65e-06
rs10081960	1	169112399	G	1.0238	5.48e-08	0.4967	0		G	0.04864	0.8995	0.1897	0.5765		G	0.39476	1.02388	0.00433102	2.39e-08
rs4953572	2	48624007	A	1.0207	4.406e-06	0.8362	0		A	0.1994	0.9981	0.09902	0.9846		A	0.6649	1.02071	0.00446051	2.86e-06
rs4676276	2	109954066	C	0.9777	2.227e-08	0.437	0		C	0.05679	1.106	0.1633	0.5389		C	0.48246	0.977653	0.00402793	4.13e-08
rs13006483	2	187522750	T	1.0295	7.814e-10	0.7096	0		T	0.09808	0.978	0.1323	0.8665		T	0.28743	1.02953	0.00472553	2.36e-10
rs1398651	3	18167162	T	0.981	2.569e-06	0.7015	0		T	0.04434	0.9107	0.1959	0.6328		T	0.43987	0.980983	0.0040907	3.95e-06
rs62251113	3	77574555	A	1.0237	1.282e-07	0.7052	0		A	0.2451	1.063	0.09233	0.5092		A	0.36745	1.02357	0.00443207	7.27e-08
rs1526194	3	158017859	T	0.9763	3.175e-09	0.1655	48.01		T	0.3617	0.8742	0.08323	0.1062		T	0.57736	0.976579	0.0040528	1.15e-08
rs28658282	4	89910701	T	0.9585	9.884e-11	0.222	32.96		T	0.03179	0.7025	0.2574	0.17		T	0.10259	0.958678	0.00655736	5.77e-10
rs246628	5	71890187	C	1.0193	1.035e-05	0.7224	0		C	0.05628	1.084	0.1628	0.621		C	0.40439	1.01928	0.00434215	7.07e-06
rs2194028	5	87825490	T	1.0214	2.206e-06	0.0008	91.16		T	0.463	0.7787	0.08028	0.001839		T	0.34682	1.02224	0.00447743	5.2e-07
rs1422070	5	114471109	A	0.9752	8.625e-10	0.654	0		A	0.356	0.9415	0.08218	0.4632		A	0.5952	0.97531	0.0040963	2.56e-09
rs806188	7	127268806	C	0.9779	2.502e-07	0.6958	0		C	0.3342	1.01	0.08262	0.9074		C	0.68302	0.977849	0.00433187	4.47e-07
rs12414988	10	124992505	A	1.0244	2.967e-06	0.121	58.41		A	0.05113	1.311	0.1587	0.08751		A	0.20782	1.02409	0.00515115	2.4e-06
rs1000565	11	16474017	G	0.9828	3.015e-05	0.7874	0		G	0.1138	0.9508	0.126	0.6892		G	0.39863	0.982849	0.00415745	4.1e-05
rs11227478	11	66173400	A	0.9759	1.119e-06	0.5458	0		A	0.2588	1.026	0.08952	0.7707		A	0.21213	0.9757	0.00502486	1.64e-06
rs11820337	11	77531890	C	0.9768	1.909e-08	0.8649	0		C	0.4939	0.991	0.07892	0.9088		C	0.65363	0.976774	0.00418059	4.14e-08
rs9645660	11	115081563	T	0.9778	1.97e-08	0.5143	0		T	0.1619	0.9132	0.1102	0.4099		T	0.5192	0.977849	0.00400918	4.51e-08
rs11168884	12	49539892	C	1.0195	1.839e-05	0.7384	0		C	0.2813	0.9918	0.08806	0.9254		C	0.65819	1.01959	0.00451678	1.18e-05
rs7132513	12	100324975	G	0.972	4.742e-12	0.0631	71.04		G	0.05571	0.6733	0.2003	0.04831		G	0.39439	0.972194	0.00410266	2.1e-11
rs9581731	13	27294638	C	1.0209	7.995e-06	0.4385	0		C	0.2291	0.9537	0.09307	0.6109		C	0.29099	1.02112	0.0046461	4.38e-06
rs8016028	14	29628115	C	1.0276	3.137e-07	0.7015	0		C	0.2075	0.9925	0.09729	0.9385		C	0.19071	1.02768	0.00532336	1.4e-07
rs8012503	14	48430794	G	0.9704	8.767e-07	0.6053	0		G	0.05345	1.055	0.1711	0.7535		G	0.12406	0.970251	0.00612229	1.64e-06
rs62036618	16	28828834	C	1.0251	1.381e-08	0.0879	65.67		C	0.1303	0.8321	0.1238	0.1376		C	0.38282	1.02542	0.00437853	4.39e-09
rs1424114	16	69224615	T	0.9809	5.215e-06	0.4332	0		T	0.2364	0.9063	0.09588	0.305		T	0.34967	0.981081	0.00422846	8.9e-06
rs5762532	22	28628209	C	1.0195	5.966e-06	0.1883	42.22		C	0.4252	1.128	0.07834	0.1247		C	0.41375	1.01918	0.00427037	5.62e-06
* Results from 23andMe ** EA; Effective Allele, EAF; Effective Allele Frequency

## Sheet: 4. B)Ambidexterity
Supplementary Table 4. B) Meta-analysis for ambidexterity with replication dataset
SNP	CHR	BP	Ambidexterity Meta-analysis						Replication analysis						Cuellar-Partida et al.*
			EA	OR	P	Q	I		EA	EAF	OR	SE	P		EA	EAF	OR	SE	P
rs2030237	2	58196110	A	1.0402	6.045e-06	0.385	0		A	0.4475	1.088	0.05457	0.1209		A	0.58387	1.03889	0.00881465	6.74e-06
rs2040498	7	91899117	T	0.9427	5.03e-12	0.0303	78.7		T	0.1137	0.7729	0.09381	0.006035		T	0.35056	0.94434	0.00857464	2.55e-10
rs10113066	8	77104817	T	1.0438	1.182e-06	0.0031	88.55		T	0.1831	0.8387	0.07401	0.0175		T	0.50426	1.04702	0.00887693	5.94e-08
rs36062478	10	89722731	C	1.0645	7.079e-07	0.6862	0		C	0.3092	1.043	0.05893	0.4733		C	0.1304	1.06566	0.0128968	1.81e-07
* Results from 23andMe ** EA; Effective Allele, EAF; Effective Allele Frequency
